# Supplementary material for: Using One-Step Acid Leaching for the Recovering of Coal Gasification Fine Slag as Functional Adsorbents: Preparation and Performance
Source: Int J Environ Res Public Health. 2022 Oct 7;19(19):12851. doi: 10.3390/ijerph191912851 (PMC9564584; doi:10.3390/ijerph191912851)
Supplement: Supplementary file 1 [file ijerph-19-12851-s001.zip]

Archive with 1 entries (1 files):
- ijerph-1887573-supplementary.pdf
